# Supplementary material for: Impact of Chronic Tetracycline Exposure on Human Intestinal Microbiota in a Continuous Flow Bioreactor Model
Source: Antibiotics (Basel). 2021 Jul 21;10(8):886. doi: 10.3390/antibiotics10080886 (PMC8388752; doi:10.3390/antibiotics10080886)
Supplement: Supplementary file 1 [file antibiotics-10-00886-s001.zip]

Archive with 1 entries (1 files):
- antibiotics-1282872-supplementary.pdf
